# Supplementary material for: Proanthocyanidins Modulate Rumen Enzyme Activities and Protein Utilization In Vitro
Source: Molecules. 2022 Sep 10;27(18):5870. doi: 10.3390/molecules27185870 (PMC9505871; doi:10.3390/molecules27185870)
Supplement: Supplementary file 1 [file molecules-27-05870-s001.zip]

Archive with 2 entries (2 files):
- Supplementary Figure_PK.pdf
- Supplementary table_PK.pdf
